# Supplementary material for: Assessment of Chemical and Biological Fungicides for the Control of Diplodia mutila Causing Wood Necrosis in Hazelnut
Source: Plants (Basel). 2024 Sep 30;13(19):2753. doi: 10.3390/plants13192753 (PMC11478353; doi:10.3390/plants13192753)
Supplement: Supplementary file 1 [file plants-13-02753-s001.zip]

Archive with 2 entries (2 files):
- 01.Supplementary Material Additional tables and grade scale.pdf
- 02.Supplementary Material Visual records of the methodology and results in hazelnut plants mv.pdf
